# Supplementary material for: Highly Accelerated Real-time Cine MRI Pulse Sequence for Cardiac Implantable Electronic Devices and Arrhythmias
Source: Radiol Cardiothorac Imaging. 2025 Nov 13;7(6):e240554. doi: 10.1148/ryct.240554 (PMC12728514; doi:10.1148/ryct.240554)
Supplement: Conflicts of Interest [file ryct240554coi.zip]

Archive with 10 entries (10 files):
- 547614601_34802193_1759169174335.pdf
- 535887272_118764322_1753970328301.pdf
- 535887273_61272108_1751556172913.pdf
- 535887280_118773644_1751973581331.pdf
- 535887282_69923368_1751996677619.pdf
- 535887283_67486900_1751556151166.pdf
- 535887285_61272159_1751986425359.pdf
- 535887291_3916894_1751556145924.pdf
- 547614586_118773303_1759084910011.pdf
- 547614588_26682209_1758841095522.pdf
